# Supplementary material for: VEGF signaling regulates the fate of obstructed capillaries in mouse cortex
Source: eLife. 2018 Apr 26;7:e33670. doi: 10.7554/eLife.33670 (PMC5919759; doi:10.7554/eLife.33670)
Supplement: Source code 1. — Code can be executed in either Fiji or ImageJ. It is run on imaging groups of stacks of vasculature in the horizontal plane (x,y,z, stacks). Output is file with % of vascular pixels for each sub stack as well as number of vascular length pixels. [file elife-33670-code1.txt]

// VesselNumEst
// Written by Patrick Reeson
// Brown Lab, University of Victoria, BC, Canada
// Written Aug 25 2016

// Only intended to work on 2-P imaging stacks taken of cortical vasculature in the horizontal plane

// elimiante scale - all numbers in pixels
run("Set Scale...", "distance=0 known=0 pixel=1 unit=pixel global");    
                    

//Loop to call function processImage() for number of substacks to run

for (i=1; i<nImages; i++) { 
   selectImage(i); 
    print("LOOP 1");
    print(i);
    print("nImages is = " + nImages); 
   processImage();  

                                                                                                                                                                                         
} 

// Function processImage() maximally z-projects each substack
// gets number of slices, if its a stack run Z proj, else dont
function processImage() { 
    slicenumber = nSlices;      
    if (slicenumber  != 1) {                                                 
        run("Z Project...", "start=1 stop=200 projection=[Max Intensity]");
    
   print("LOOP 2");
   print(i);
   print("nImages is = " + nImages);
  }                                                                                                                                                                                                                                       

 } 
// Run 2 loops to close all open stacks after running processImage()
i=1;
for (i; i<nImages; i++) { 
   selectImage(i); 
   print("LOOP 3");
    print(i);
    print("nImages is = " + nImages);
        slicenumber = nSlices; 
       print("                                          "); 
       print("PRE LOOP SLICE NUMBER"); 
       print(slicenumber);                                                                                             
        if (slicenumber > 1) { 
       i=i-1;
        close() ;  
           print("LOOP 4");
           print(i);
           print(slicenumber);
           print("nImages is = " + nImages);
     }                                                                                                                                                                               
 } 


// Run loop to save each image by function saveImage()

 for (i=1; i<=nImages; i++) { 
   selectImage(i); 
   saveImage();                                                                                                                                                                                                        
}

function saveImage() { 
  print("Save Image loop")
  title = getTitle();   
  print("Save Image title: " + title);  
	// CD to prefered save location                                                                                                                                                                                                                                                                                                                                                                      // renames file
 saveAs("Tiff", "C:\\fiji_output_folder//" + title);                                                                                                   
   }
 

// Run loop for thresholding each zprojected image by function thresholdImage()

for (i=1; i<=nImages; i++) { 
   selectImage(i); 
   thresholdImage();                                                                                                                                                                                    


 } 
//Function autothresholds images
function thresholdImage() { 
   setAutoThreshold("Triangle dark");                                                                                                                                                      
        
     setOption("BlackBackground", false);
     run("Convert to Mask");
     run("Median...", "radius=1");                                                                                                                                                                 


 } 

// runs loop to record pixel area, full list of all substacks is always found in saved file for the last substack

for (i=1; i<=nImages; i++) { 
   selectImage(i); 
   pixelAreaImage();                                                                                                                                                                                            
} 

// sets measument to area (pix) and % area of black pixels
function pixelAreaImage() { 
   run("Set Measurements...", "area area_fraction redirect=None decimal=3");                                                                                           
   run("Measure");

    title = getTitle(); 
    print("Pixel Area title: " + title); 
   saveAs("Results", "C:\\fiji_output_folder//"  + title + "Area Results");                                                        

 } 


// Saves thresholded images

for (i=1; i<=nImages; i++) { 
   selectImage(i); 
   saveImage();  
} 

function saveImage() { 
  title = getTitle(); 
  print("THRESHOLD title: " + title); 
 rename ("THRESHOLDED_" + i + title );                                                                                                                                                            
 title = getTitle();
 saveAs("Tiff", "C:\\fiji_output_folder//"  + title);                                                                                                    

 } 

// Another loop to close any stacks open
for (i=1; i<=nImages; i++) { 
   selectImage(i); 
   processImage();                                                                                                                                                                                                    

function processImage() { 
    slicenumber = nSlices;      
    if (slicenumber  != 1) {                                                                                                                                                                                   
   
  }                                                                                                                                                                                                                                      

 } 

i = 0
for (i=1; i<=nImages; i++) { 
   selectImage(i); 
   closeImage();                                                                                                                                                                                                             

function closeImage() { 
        slicenumber = nSlices;                                                                                                
        if (slicenumber > 1) { 
        close() ;
     }                                                                                                                                                                                
 } 

// Loop to skeletonize thresholded images
for (i=1; i<=nImages; i++) { 
   selectImage(i); 
   skeletonImage();  
} 

function skeletonImage() { 
   run("Median...", "radius=10");                                                                                                                                                                 
   setOption("BlackBackground", false);
   run("Skeletonize", "stack");    

// Measure the number of 255 pixels, which is length
   run("Set Measurements...", "area area_fraction redirect=None decimal=3");
   run("Measure");                                                                                                                                                                                                  


    title = getTitle(); 
    print("Skeleton title: " + title); 
   saveAs("Results", "C:\\fiji_output_folder//");                                                      

 } 


 } 


 
