# Supplementary material for: VEGF signaling regulates the fate of obstructed capillaries in mouse cortex
Source: eLife. 2018 Apr 26;7:e33670. doi: 10.7554/eLife.33670 (PMC5919759; doi:10.7554/eLife.33670)
Supplement: Supplementary file 1. [file elife-33670-supp1.xlsx]

## Sheet: Sheet1
1	0.031579	0.000161151	3157.89
2	0.0666667	0.000317841	6666.67
3	0.11579	0.000315608	11579
4	0.140351	0.000150975	14035.1
5	0.101754	9.91623e-05	10175.4
6	0.11579	3.67514e-05	11579
7	0.105263	0	10526.3
8	0.101754	0	10175.4
9	0.0561404	0	5614.04
10	0.0421053	0	4210.53
11	0.045614	0	4561.4
12	0.031579	0	3157.89
13	0.0245614	0	2456.14
14	0.00701754	0	701.754
15	0.00701754	0	701.754
16	0.00701754	0	701.754
